# Supplementary material for: Key Concepts for assessing claims about treatment effects and making well-informed treatment choices
Source: F1000Res. 2019 Jan 23;7:1784. Originally published 2018 Nov 12. [Version 2] doi: 10.12688/f1000research.16771.2 (PMC6290969; doi:10.12688/f1000research.16771.2)
Supplement: Suggested revisions to the IHC Key Concepts and responses 2016–2018 [file f1000research-7-19687-s0000.tgz]

Archive with 1 entries (1 files):
- bfa5b072-53c2-4dd8-b527-9b0bf47dbaf0_Data.xlsx
