# Supplementary material for: Key Concepts for assessing claims about treatment effects and making well-informed treatment choices
Source: F1000Res. 2019 Jan 23;7:1784. Originally published 2018 Nov 12. [Version 2] doi: 10.12688/f1000research.16771.2 (PMC6290969; doi:10.12688/f1000research.16771.2)
Supplement: Suggested revisions to the IHC Key Concepts and responses 2016–2018 [file f1000research-7-19687-s0000.tgz › bfa5b072-53c2-4dd8-b527-9b0bf47dbaf0_Data.xlsx]

## Sheet: Sheet1
Suggestion no	Concept (if assigned, note "A" for additional concept)	Suggested change	Who and when	Action taken	Explanation	Date of decision	Version of the list	Notes
	2016 version
1	A	Type 1 and type 2 errors		Not amended	We see this terminology to add to the misconception of statistical significance to mean that treatments have or do not have important effects. Therefore, we believe this to be covered by concept 3.1, 3.2 and 3.3 in version 1.	06.04.2016	2nd
2	A	Publication bias		Added -2.9 in version 2.	This concept was judged to not be adeqately covered by any of the existing concepts.	06.04.2016	2nd
3	A	Framing of effects		Not amended	This concept was judged to adeqately covered by concept 5.2 in version 1.	06.04.2016	2nd
4	"The results of single comparisons of treatments can be misleading"	The implications does not currently make it expcicit that all of the relevant comparisons should be considered. This should be added.		Revised	Agreed	06.04.2016	2nd
5	"Treatments usually have beneficial and harmful effects"	The difference between concept 1.1 and 5.1 needs to be more explcit. The explanation should also include the broader term 'advantages and disadvantages' to make it clear that informed decisions include a broad range of factors to consider in addition to the benefits and harms.		Revised	Agreed	06.04.2016	2nd
	2017 version
6	A	It’s basically cognitive dissonance. This could be tied in to the publication/cherry-picking new concept that’s been suggested, or I think it could stand alone. For instance, “Be open minded about all new ideas, whether or not they support your existing beliefs”. Possibly for the Choices group.		Revised	Minor changes done to KC 1.2 acknolwedging cognitive biases.	2017-08-24	3rd
7	A	Regression to the mean – “Extreme results of fair comparisons may have arisen by chance, and results from similar comparisons that are less extreme are likely to happen but don’t necessarily show a reduced effect”. Again, maybe this could go in the Choices/Group 6 category.”		Not amended	This currently outside the scope of the current list- allthough partly covered by KC 2.14	2017-08-24	3rd
8	A	Another might also be data extrapolation. Conclusions drawn from data extrapolation are not always correct”. This could be tied into the sub-group analysis concept.		Not amended	Captured by concepts 3.2 and 3.3	2017-08-24	3rd
9	A	‘Just because it’s published doesn’t mean it’s true’. • studies showing that peer review is not much better than chance (e.g. http://www.medicine.ox.ac.uk/bandolier/band88/b88-4.html) • studies of what criteria editors use to recommend publication (I believe the BMJ did a survey about 15 years ago that showed "methdological rigour" as the ninth or tenth most important, with "topical", "interestin…		Revised	Agreed (2.10)	2017-08-24	3rd
10	A	Important effects may not be felt		Revised	Minor changes done to KC 1.2 acknolwedging cognitive biases.	2017-08-24	3rd
11	Revise 1.2	Describe more explictly about underlying biases influencing personal experiences		Revised	Minor changes done to KC 1.2 acknolwedging cognitive biases.	2017-08-24	3rd
12	Revise 1.3	Make more explicit that this refers to judgmenets about assoiaction on a population level (not personal anecdotes)		Revised	Minor changes done to KC 1.2	2017-08-24	3rd
13	A	The issue of big data		Revised	Well-informed treatment decisions require systematic reviews of fair comparisons of treatments. Methods to compile information such as «big-data analysis» may not take this into consideration. However, we believe this iss ue is adressed by several of the already inlcuded KCs. In particular 2.1 to 2.7.	2017-08-24	3rd
14	A	No evidence of effect is not evidence of no effect		Not amended	Already captured by current KC 2.17	2017-08-24	3rd
15	A	Biased reporting		Not amended	Already captured by current KC 2.9 and 2.10- Andy	2017-08-24	3rd
16	A	Type I and Type 2 errors		Not amended	See suggestion 1	2017-08-24	3rd
17	A	it is not necessary to demonstrate what is true in order to demonstrate what is false.		Not amended	This is an issue relating to epistemilogy, allthough related to several of the KC's in the list, we do not consider this as a useful criterion for assessing a treatment claim.	2017-08-24	3rd
18	A	Natural course of illness		Not amended	This was also discussed in the 2nd revision of the list. We decided then that this concept was "overarching" and something that should be considered before considering a treatment, therefore this is described in the introduction to the list and not added as a separate concept.	2017-08-24	3rd
19	2.12 and 2.13	The CARL initiative looks quite impressive – although on my quick scan through the material you sent me I didn’t see anything on heterogeneity or risk stratification; it could be tucked away somewhere in the references – I hope it’s there.		Edit beginning of explanation for 2.12 adding that average effects do not apply to everyone . . . However, Edit end of explanation for 2.13 adding that absolute effect likely to vary for people with different baseline risks.	The suggestion as we understand it is the opposite of Key Concept 2.12	29/9 2017	29/9 2017 version
20		Intuition		None	Covered by edit to expert opinion	2017 09 29	2017 09 29
21		spill-over effects		None	Not a concept	2017 09 29	2017 09 29
22	A	Where do I get reliable information? Criteria of health information (parts of it are already included)		Add something about scope to cover page. This is outside the scope of the KCs. Add link to info on TTi (add as appendix).		2017 09 29	2017 09 29
23	A	Indirect effects or "cross contamination" across treatment and control units/individuals		Indirect effects, if we understand correctly, is referring to confounders, which is covered by 1.3. Add sentence to the end of 2.3 - However, 'contamination' may lead to underestimate of effect relative to what would happen if everyone got what was intended. Edit 2.2 to make clear that groups need to be similar at the start, apart from the intervention. This comment led to a discussion of explana…		2017 09 29	2017 09 29
24	A	1) Expert opinion is not always right? But what about emphasing that "common lay opinion (e.g. myth around "eating for 2 while pregnant" when GPs recommend 200 calories extra per day) is also not always right." (This is also slightly different from 'common practice is not always evidence-based). & different from 'annecdotes are not reliable evidence)! 2) a key concept explaining that different so…		Add - 'like anyone else' - after 'and other authorities' in the explanation.		2017 09 29	2017 09 29
25	A	"Not all effects of treatments are adverse reactions. Some are just a manifestation of failure to adress the beneficial effect and the natural history of the problem"		We don't understand this comment.		2017 09 29	2017 09 29
26	A	Knowledge is dinamic and changing over time		Add up-to-date to concept and add check that a review is up-to-date to the implication. Add whether it is up-to-date to the explanatio.		2017 09 29	2017 09 29
27	A	With Living Systematic Reviews and Living Clinical Guidelines, it is important to consider that the Evidence and/or Recommendatins can change over time.		See above.		2017 09 29	2017 09 29
28	A	Believe that technoloty is always better e.g. sonar, injection		Add to explanation for new is not necessarily better.		2017 09 29	2017 09 29
29	A	Patient preference Cost or risk of the intervention should be clearly included.		Add sentence to explanation: Different people may value outcomes differently and therefore make different choices.		2017 09 29	2017 09 29
30	A	Quality of SRs - peer-review of SR doesn't guarantee quality		2.10 We will include systematic reviews as well as studies in this concept. This is also captured by 2.9.		2017 09 29	2017 09 29
31	A	It might be good to talk more about how information is framed. For example, a 10% chance of living implies a 90% chance of dying, so frame it both ways to reduce this effect.		See responses above to this comment, which has been made twice before.		2017 09 29	2017 09 29
32	2.17	2.17 ? Typing error in the implications section. Should the statement read 'claims that results were significant or non significant wholly near that they were statistically significant or statistically non-significant.' I suggest adding the second 'significant' for clarity. Having seen the launch event - some of these videos as part of this would have been great - e.g. the boy with the shoes - he…		Iain will edit this.		2017 09 29	2017 09 29
33	2.17	In 2.17 Implications: I think this should read "claims that results were significant or non-significant usually mean that they were not statistically significant or non-significant"		See above.		2017 09 29	2017 09 29
34	1.4	1.4 Widely used treatments / long time not necessarily beneficial or safe. How would you answer someone who says that a drug has been in use / on the market 20-30 years, so we know it's safe? Spiral Curriculum => do you have thoughts on how to stage these concepts for 1st year medical students? I'd be interested in seeing future iterations of these concepts.		No change required.		2017 09 29	2017 09 29
35	1.11	GREAT TOOL! Here are some comments: -> Short titles not so short or sometimes misleading -> perhaps worth improving -> the key concepts have to be adapted for different audiences (otherwise too difuse for e.g. school children) -> be asware at sub-standard syst. reviews -> point 1.11 -> Glossary is very useful! but . . . the key concepts and descriptions are still needing "de-jargonising".		We will check all the short titles. We agree about adaptation. Unclear how this comment relates to 1.11. 2.9 already addresses that nonsystematic reviews can be misleading. Add - even reviews that call themselves systematic. The list is not intended to be a teaching tool, so de-jargonising further not needed.		2017 09 29	2017 09 29
36	2.10, 1.17,	- concept 2.10, short title: Peer-review and publication does not guarantee . . . - concept 1.17, implications: I'm not sure, but I think ther is a mistake: Claims that . . . Usually mean that they were not stat. sign or non-sign.		See above.		2017 09 29	2017 09 29
37	3.2, 3.5	3-2 - I am not sure I fully agree with this statement. Maybe phrase in explanation with "may" instead of "unlikely" 3.5 - It may be helpful to specify than advantages/disadvantages may be different between patients, clinicians and policy makers.		3.2 Change unlikely to may not. 3.5 This is ot a relevant concept.		2017 09 29	2017 09 29
38	3.2, 3.5	3.2 change in Explanation "are unlikely to "might not" 3.5 Consider adding more text to the explanation regarding patient preferences. Agree with spiral curriculum development.		See above.		2017 09 29	2017 09 29
39		SRs currently described as a threshold of reliability but this isn't the case - many SRs are not reliable and many other types of evidence can be reliable or better than nothing in certain contexts.		No change needed.		2017 09 29	2017 09 29
	2018 version
40	2?	I would like to add a new topic for discussion for our next KC revision in 2018- network analysis.		Andy draft a possible new concept: 'Be cautious about indirect comparisons' to discuss at workshops this year and potentially add to the list. We will consider adding something to the introduction that the concepts reflect problems, not solutions - or something like that. We will first look over concepts to make sure we can describe in a consistent way what sorts of concepts are in and what are o…	Indirect comparisons are not directly addressed. They are related to concepts 2.2, 2.4, 2.6, but not completely covered by those concepts. A recent example that got public attention is the large network meta-analysis of antidepressants. However, kids and the public may not come across lots of claims in the mass media or elsewhere based on indirect comparisons. On the other hand, there are multipl…	2018 05 04
41	2?	Group 2: Clear questions are necessary for fair comparisons		Andy to draft a new concept that will become 2.1.	This is an important concept that is not currently addressed.	2018 05 04
42	3.1	Short term effects may not reflect longer term effects		Andy: Change question to: What outcomes matter to you? Add to explanation: 'A fair comparison may not include all outcomes - short and long-term - that are important to you.' And 'Short-term effects may not reflect long-term effects.'		2018 05 04
43	3.3	Hello and thank you for this wonderful framework. I will be introducing it to my medical students in the EBM/Research class. I do have a suggestion for the Understanding whether comparisons are fair and reliable section. I would suggest if applicable "Treatment/interventions should be provided by an appropriate/skilled interventionist" e.g. a massage therapy intervention is provided by a massage …		Andy emailed a response thanking her 30/1. Iain to send the edit that he suggested for the explanation to Andy.	This is covered by concept 3.3 The treatments evaluated in fair comparisons may not be relevant or applicable	2018 05 04		From: KENNEDY, ANN BLAIR [mailto:KENNEDA5@greenvillemed.sc.edu] Sent: 30 January 2018 18:35 To: Andy Oxman <oxman@online.no> Subject: RE: Feedback on the Key Concepts Thank you for getting back in touch I appreciate you considering my suggestion. Ann Blair Kennedy, LMT, BCTMB, DrPH Clinical Assistant Professor University of South Carolina School of Medicine Greenville Associate Director of the Pa…
44	1.11	Subject: Variant of KC 1.11 Dear Iain (and Andy & Astrid) We are experiencing a lot of about precision and personalized medicine, so I've been wondering about another Key Concept. That is, that our pathophysiological understanding (and animal studies) is *weak* at predicting the directions of effects, but *never* tells us about the size of the prognostic risk or treatment effects (nor all the eff…		Iain to consider edits to explanation for 1.11.	This is covered by 1.11, but we will consider editing the explanation.	2018 05 04
45	2.8	Andy, Iain I am beginning to compile material that is related to some of the key concepts identified in the Chalmers et al article in BMJ Evidence based Medicine Feb 2018 vol 23, No1, pp 29-32. The attachments to this email concern replication, which is I think implicit in the key concept “Peer review and publication does not guarantee reliable information,” appearing on page 30 of your article. …		Iain to add something about replication to the explanation. Andy to email Bob after Iain sends suggested edit to Andy.	This is covered by concept 2.8. Although there may be a different understanding of the need for replication in other areas.	2018 05 04
46	2?	Consider adding something re sensitivity analyses (sensitivity to assumptions) for claims based on chains of evidence / models? E.g. Claims about the effects of treatments based on models or chains of evidence can be misleading.		Andy to draft a possible new concept: 'Consider how sensitive comparisons are to any assumptions that are made.' We will get feedback on this at workshops this year before deciding whether or not to add it.	Many claims, particularly regarding policies and public health interventions, are based on models (e.g. about interventions to mitigate the health consequences of climate change). However, this concept might turn out to be too difficult for most people.	2018 05 04
47	1.9 Early detection?	Consider revising to include early treatment / treatment of low levels of risk (disease mongering); e.g. pre-diabetes? Or add concept to the first group: Treating someone at low risk of disease can do more harm than good. ? OR Treatmens that reduce a risk factor do not necessarily reduce the risk of a disease (e.g.lidocain and other anti-arrhythmics for acute MI		Andy: Put 'disease' in quotes in the title, add something about treating risk factors to the explanation, and add 'this can lead to overdiagnosis and overtreatment' to the explanation.	This will clarify that this concept applies to overdiagnosis and overtreatment, as well as early detection.	2018 05 04
48	1.11	Add something about drug class effects to concept 1.11 (explanations can be wrong)		Iain to consider adding something to explanation possibly including an example, clarifying that just because an intervention is similar to another (believed to work in the same way) does not mean it will have the same effects.	This will help to clarify that analogies can also be misleading and address a common problem with assumptions that drugs in the same class can be expected to work the same and have the same effects.	2018 05 04
49	1.11 Explanations about how treatments work can be wrong	Add beware of analogies (guilt or virtue by association) to the explanation? E.g. “homeopathy works the same way as vaccines”		See above.	See above.	2018 05 04
50	2?	Beware of non-quantitative reports of effects. ?		Andy to draft a rationale why we include 2.13 Relative effects can be misleading, but not other concepts about how the results of comparisons are presented (positive vs negative framing, qualitative vs quantitative information about the size of effects, misleading pictures and manipulative language.	We are inclined not to include this, but we are not clear over the reason for excluding most of these concepts but including others (2.13 to 2.18).	2018 05 04
51	2?	Beware of manipulative use of language and pictures ? (e.g. ‘wholistic’, ‘natural’, ‘natural experiment’, ‘real world data’ + pictures in advertisements)		Same as above.	Same as above.	2018 05 04
52	2?	Outcome measures should be reliable		Astrid to draft a new concept and we will try it out at workshops.	This is an important concept that is not currently addressed, although it could potentially be incorporated into 3.1 Do the outcomes measured matter to you?	2018 05 04
53	3?	Add to the third group of concepts?: Are the right problem and the right options being considered?		Andy to draft concept and we will try it out at workshops. Consider whether this potential new concept also addresses research policy/priorities.	This is especially relevant to policy discussions	2018 05 04
54	1?	Add to the first group of concepts?: Having started and invested in a treatment doesn’t mean that it works and you should keep taking it. AND/OR/OR COMBINE WITH?: Familiarity with a treatment and free samples are unreliable for assessing the effects of most treatments.		No change.	This concept is similar to the concept about hope, but it is not an important enough problem to warrant a change.	2018 05 04
55	1.6 Expert opinion is not always right	Add something to the explanation about how we can be misled by liking the expert/person who says something ("If a friendly physician recommends an operation, we need to be as likely to get a second opinion as when the recommendation comes from an unfriendly physician.")		Andy to add something to the explanation for this concept.	This is an important and relevant supplement to the concept.	2018 05 04
56	3?	Add a concept to the third group?: Don’t be distracted by irrelevant information ?		No change.	See suggestion 50 above. We need to clarify our rationale for excluding this and other concepts related to how the results of comparisons are presented.	2018 05 04
57	3?	Should we include concepts about recommendations in the third group? E.g. Was the recommendation made by a group with an appropriate mix of skills and perspectives?		Andy to draft a possible new concept and we will get feedback at workshops.	This is an important consideration whenever a claim is presented as a recommendation and when a decision is informed by a recommendation.	2018 05 04
58	1?	Comment: I think there should be something in Key Concept group 1 about the difference between the two big different thinking modes as described in «The Knowledge Illusion» (which I am reading right now): ‘intuition' and ‘deliberation', and how these modes of thinking are appropriate (or inappropriate) for different kinds of situations or decision making. I think this is a fundamental meta-concep…		No changes	outside scope - addressed in competences	218 09 0
59	3.7?	Additionally, in case you’re interested, Astrid also suggested that I share two concepts relevant to mental health treatments that one of my committee members mentioned: 1) Not all treatments always feel comfortable (especially at the beginning), but that doesn’t meant it won’t work a. This came from the idea that the exposure component of cognitive-behavioral therapy feels uncomfortable at first…		No changes	addressed by changes made to 3.1a re short and longterm outcomes
60	1.6?	2) Just because a (mental) healthcare professional is nice and fun to talk to doesn’t mean they are providing an effective treatment that helps me		No changes	covered by experts concept
61	A	Subject: Regression to the mean There is a really good explanation of regression to the mean in this article. I was wondering if ‘regression to the mean’ might be a candidate to consider in the fall, when you and Iain and Astrid meet to review key concepts. https://www.aftenposten.no/viten/i/WL1Add/Narremedisin-virker_-men-forskerne-er-uenige-om-hvorfor--Simen-Gaure		Add to anecdotes concept	For example, people often treat symptoms when they are very bad and would improve anyway without treatment. This is sometimes referred to as "regression to the mean". The same applies to a series of experiences. For example, if there is a spike in the number of traffic crashes someplace, traffic lights may be installed to reduce these. A subsequent reduction may give the appearance that the traff…
		Feedback from Cochrane Colloquium workshop 2018 09 17
62		New KC: Faulty logic: «remaining well” hard to prove		Consider adding a new concept to the first group of concepts (too good to be true): 100% certain + new disposition: 7. Acknowledge and accept uncertainty about the effects of treatments	This overlaps with other concepts, including 'No evidence' which includes this in the explanation: . However, studies can never show that there is “no difference” (“no effect”). They can only rule out, with specific degrees of confidence, differences of a specific size. It could also be incorporated in the explanation for 'unlike comparison groups'. However, it is an important enough concept that…
63		New KC: disease mongering (already addressed)		None	This is the same as previous suggestions and has been addressed in the concept 'Early is better'.
64		New KC: widely used (already used)		None	This is already addressed by the concept 'Old is better'.
65		Competencies: How to stand up to doctors?		Add fourth concept to the third group: d) Communicate with others about the advantages and disadvantages of treatments	Although it may sometimes be necessary to stand-up to doctors, more generally it is important for patients to be able to communicate with health professionals, for health professionals to be able to communicate with patients, and for citizens and policymakers to be able to communicate with each other about health policies.
66		The use of the list: we need to make it clear that it is not a checklist or a teaching tool		None	We agree and we have done this in the introduction and in the article reporting the Key Concepts.
67		Logic: short descriptions- hard to understand		None	We agree that without explanation they are hard to understand. However, they are easy to remember and work well in the context of the list. They are not intended to communicate / convey the full meaning of the concepts, in the same way that the list is not intended to be a teaching tool.
68		Promoting learning: social media, crowd sourcing (Paulina Perez), Facebook- networks to share the KCs for example through Cochrane Networks		In addition to what we are already doing, we should have a dissemination strategy when updates are published, when the article describing the update is published, and when the Key Concepts webpage is published.	This is a regular item on the IHC Skype meetings agenda. It is also on the agenda for the December meeting when we will discuss this with people from other fields.
69		The ability to recognise or challenge claims that come from sources that are considered reliable.		None	We added the following as a competence: Communicate with others about the advantages and disadvantages of treatments
70		Some of the short titles are illogical without explanations; e.g. It works like this! Associated with! A study shows!		None	See suggestion #67.
71		The use of the word 'unlike' confused me. Maybe 'disimilar' would make more sense.		Reconsider after we get more feedback	We changed 'disimilar' to 'unlike' because unlike is more likely to be understood by most English speakers, including children. It is also consistent with 'compare like with like'. Another word might work better in other langauges, but for now we will stick with 'unlike', pending feedback from others.
72		The whole document is very long and complicated and would take some time to study thoroughly.		None	See suggestion #66.
73		Science is changing, no ultimate truth		See suggestion #62 above.	This is addressed by new concept '100% certain'
74	Beware of claims based on trust alone	Be critical of the source of the claim		None	This is addressed by the concepts 'based on trust alone'
75	Beware of claims that seem too good to be true	Some of these are true		None	We do not say that they are never true.
76	2.1 Unfair comparisons	Unfair to compare interventions that are apples and oranges or chalk and cheese; e.g. by combining them in a meta-analysis.		None	This comes under 'Unsystematic summaries' and could be added explicitly to the explanation. However, it is one of many considerations that could be added as concepts under 'unreliable summaries of comparisons'. It is outside of the scope of the IHC Key Concepts to go into that level of detail and we do not see a compelling argument for adding this specific consideration and not others that could …
77	Peer reviewed!'	Just because evidence is wiedly/easily accessible does not mean it is accurate.		We added the following to the end of the explanation for the concept 'Peer-reviewed!': Similarly, just because a study is widely publicised does not mean that it is trustworthy.	This suggestion ovrlaps substantially with the concept about 'peer review'
78	Personalised medicine!'	Uncertain about 'Personalised medicine as a claim, having never come across this.		None	We have come across it often.
79	It works like this!'	Unsure about 'It works like this. I also find the explanations for these 2 a bit hard to grasp, which may be why I'm uncertain about these.		None	This is the first and only such comment we have received about this concept. This may be related to a lack of clarity about the target audience and purpose of the list.
80	Unfair comparisons	I am uncertain about the meaning of 'unlike'. I think it means 'not comparable'		Reconsider after we get more feedback	See suggestion #71 above.
81	Unlike expectations or behaviours	Include nocebo effect? I've seen it in practice		We added this to the explanation for this concept: People in a treatment group may also experience harms (for example, more pain) because of their expectations (this is called a nocebo effect). And we added 'or worse' here: If individuals know that they are receiving a treatment that they believe is better or worse . . .	We agree.
82	Unlike attention and care	Difficult to understand		None	This is the first and only such comment we have received about this concept. This may be related to a lack of clarity about the target audience and purpose of the list.
83	Beware of claims based on trust alone	Shouldn't the source be included. Some sources are more trustworthy than others.		None	See suggestion #74
