# Supplementary material for: Key Concepts for assessing claims about treatment effects and making well-informed treatment choices
Source: F1000Res. 2019 Jan 23;7:1784. Originally published 2018 Nov 12. [Version 2] doi: 10.12688/f1000research.16771.2 (PMC6290969; doi:10.12688/f1000research.16771.2)
Supplement: Supplementary file 2 [file f1000research-7-19687-s0001.tgz]

Archive with 1 entries (1 files):
- 6752e950-fc5a-405a-b6d8-cc314aa0b4d8_2018_IHC.pdf
